# Supplementary material for: Evidence of behavior-based utilization by the Asian citrus psyllid of a combination of UV and green or yellow wavelengths
Source: PLoS One. 2017 Dec 13;12(12):e0189228. doi: 10.1371/journal.pone.0189228 (PMC5728555; doi:10.1371/journal.pone.0189228)
Supplement: S1 Dataset — The data file contains data for experiments described in the text. (XLSX) [file pone.0189228.s001.xlsx]

## Sheet: Master
S1 Dataset. Original data. The data file contains data for experiments described in the text.
trial	Treatment	Responders												Non Responders												Total ACP
		total count				Male				Female				total count				Male				Female
		Total	Brown	green	Orange	Total	Brown	green	Orange	Total	Brown	green	Orange	Total	Brown	green	Orange	Total	Brown	green	Orange	Total	Brown	green	Orange
1	CLEAR 1	8	7	1	0	4	4	0	0	4	3	0	1	13	2	9	2	7	0	6	1	6	2	3	1	29
	CLEAR 2	8	3	3	2	4	3	0	1	4	0	3	1
2	CLEAR 2	6	0	3	3	3	0	0	3	3	0	3	0	27	0	4	23	17	0	1	16	10	0	3	7	41
	CLEAR 1	8	0	0	8	4	0	0	4	4	0	0	4
3	CLEAR 2	13	0	5	8	7	0	1	6	6	0	4	2	18	O	10	14	10	0	1	9	8	0	9	5	37
	CLEAR I	6	0	2	4	4	0	0	4	2	0	2	0
4	CLEAR 2	7	0	3	4	4	0	1	3	3	0	2	1	15	0	9	5	5	0	1	4	9	0	7	1	35
	CLEAR I	13	0	3	10	6	0	1	5	7	0	2	5
5	CLEAR 2	14	0	4	10	11	0	3	8	3	0	1	2	20	0	8	12	9	0	2	7	11	0	6	5	45
	CLEAR 1	11	0	6	5	8	0	2	5	3	0	3	0
6	CLEAR 2	18	0	14	4	9	0	5	4	9	0	9	0	18	0	15	3	12	0	10	2	6	0	5	1	47
	CLEAR 1	11	0	7	4	5	0	1	4	6	0	6	0
7	CLEAR 2	15	1	3	11	9	1	1	7	6	0	2	4	28	4	4	20	13	1	0	12	15	3	4	8	51
	CLEAR 1	8	0	0	8	6	0	0	6	2	0	0	2
8	CLEAR 2	8	0	1	7	3	0	1	2	5	0	0	5	28	0	3	25	14	0	2	12	14	0	1	13	41
	CLEAR 1	5	1	1	3	2	0	1	1	3	1	0	2
9	CLEAR 2	9	0	6	3	3	0	2	1	6	0	4	2	23	0	20	3	6	0	3	3	17	0	17	0	38
	CLEAR I	6	0	4	2	5	0	3	2	1	0	1	0
10	CLEAR 2	12	0	5	7	5	0	3	2	7	0	2	5	17	0	16	1	8	0	8	0	9	0	8	1	39
	CLEAR 1	10	1	5	4	8	1	3	4	2	0	2	0
11	CLEAR 2	5	0	2	3	2	0	0	2	3	0	2	1	24	0	16	8	7	0	0	7	17	0	16	1	36
	CLEAR I	7	0	3	4	3	0	0	3	4	0	3	1
12	CLEAR 2	5	0	1	4	3	0	1	2	2	0	0	2	26	1	7	18	12	1	3	8	14	0	4	10	35
	CLEAR I	4	0	3	1	3	0	2	1	1	0	1	0
13	CLEAR 2	5	0	0	5	2	0	0	2	3	0	0	3	22	0	6	16	5	0	0	5	17	0	6	11	38
	CLEAR I	11	0	6	5	4	0	0	4	7	0	6	1
14	CLEAR 2	6	1	4	1	1	0	1	0	5	1	3	1	21	0	18	3	10	0	7	3	11	0	11	0	37
	CLEAR I R	10	0	7	3	2	0	1	1	8	0	6	2
1	UV reflect	3	3	7	3	3	2	0	1	10	1	7	2	10	4	1	5	3	0	0	3	7	4	1	2	26
	Clear	13	2	1	0	1	1	0	0	2	1	1	0
2	Clear	8	2	4	2	4	1	2	1	4	1	2	1	13	5	3	5	5	1	1	3	8	4	2	2	24
	UV reflect	3	2	0	2	2	2	0	1	1	0	0	1
3	UV reflect	1	0	0	1	0	0	0	0	1	0	0	1	23	1	7	15	9	1	2	6	14	0	5	9	28
	Clear	4	0	0	4	4	0	0	4	0	0	0	0
4	Clear	6	3	0	3	1	0	0	1	5	3	0	2	15	5	5	5	5	2	1	2	10	3	4	3	24
	UV reflect	3	0	1	2	2	0	1	1	1	0	0	1
5	UV reflect	0	0	0	0	0	0	0	0	0	0	0	0	17	5	1	11	6	2	1	3	11	3	0	8	23
	Clear	6	3	1	2	4	2	1	1	2	1	0	1
6	Clear	8	3	2	3	5	3	1	1	3	0	1	2	14	1	6	7	4	0	2	2	10	1	4	5	26
	UV reflect	4	0	1	3	3	0	0	3	1	0	1	0
7	Clear	11	1	2	8	8	1	1	6	3	0	1	2	11	1	2	8	5	1	1	3	6	0	1	5	23
	UV reflect	1	0	0	1	0	0	0	0	1	0	0	1
8	UV reflect	1	0	0	1	1	0	0	1	0	0	0	0	18	8	2	8	8	3	0	5	10	5	2	3	23
	Clear	4	1	2	1	3	1	1	1	1	0	1	0
9	UV reflect	1	1	0	0	1	1	0	0	0	0	0	0	13	3	1	9	3	0	0	3	10	3	1	6	26
	Clear	12	4	2	6	5	2	0	3	7	2	2	3
10	Clear	5	1	0	4	4	1	0	3	1	0	0	1	16	6	2	8	7	2	0	5	9	4	2	3	24
	UV reflect	3	0	0	3	2	0	0	2	1	0	0	1
11	UV reflect	1	0	0	1	1	0	0	1	0	0	0	0	13	2	4	7	6	1	1	4	7	1	3	3	24
	Clear	10	3	1	6	5	0	0	5	5	3	1	1
12	Clear	12	1	6	5	5	0	1	4	7	1	5	1	16	3	5	8	5	1	0	4	11	2	5	4	31
	UV reflect	3	1	0	2	2	1	0	1	1	0	0	1
13	UV reflect	3	1	0	2	2	0	0	2	1	1	0	0	17	4	5	8	7	0	3	4	10	4	2	4	29
	Clear	9	2	0	7	6	0	0	6	3	2	0	1
14	Clear	5	1	1	3	2	1	1	0	3	0	0	3	16	3	2	11	9	1	1	7	7	2	1	4	22
	UV reflect	1	0	0	1	0	0	0	0	1	0	0	1
1	Green	7	0	2	5	3	0	0	3	4	0	1	3	14	2	0	12	10	2	0	8	4	0	0	4	25
	Yellow	4	0	1	3	2	0	0	2	2	0	1	1
2	Yellow	12	3	2	7	7	2	0	5	5	1	2	2	22	6	7	9	11	1	3	7	11	5	4	2	36
	Green	2	0	0	2	1	0	0	1	1	0	0	1
3	Green	6	1	1	4	2	1	0	1	4	0	1	3	29	7	6	16	15	4	1	10	14	3	5	6	45
	Yellow	10	3	4	3	4	1	2	1	6	2	2	2
4	Green	1	0	0	1	1	0	0	1	0	0	0	0	18	1	4	13	14	0	2	12	4	1	2	1	28
	Yellow	9	0	2	7	4	0	0	4	5	0	2	3
5	Yellow	9	0	1	8	3	0	0	3	6	0	1	5	21	1	3	17	12	0	1	11	9	1	2	6	34
	Green	4	0	1	3	1	0	0	1	3	0	1	2
6	Yellow	4	3	0	1	4	3	0	1	0	0	0	0	19	4	9	6	12	3	6	3	7	1	3	3	26
	Green	3	1	1	1	0	0	0	0	3	1	1	1
7	Green	4	0	1	3	1	0	0	1	2	0	1	1	31	2	5	24	10	0	0	10	21	2	5	14	38
	Yellow	3	0	1	2	2	0	0	2	2	0	1	1
8	Yellow	7	0	0	7	2	0	0	2	5	0	0	5	20	0	4	16	8	0	0	8	12	0	4	8	32
	Green	5	0	2	3	3	0	0	3	2	0	0	2
9	Yellow	9	0	1	8	5	0	0	5	4	0	1	3	19	0	2	17	11	0	1	10	8	0	1	7	35
	Green	7	0	2	5	2	0	0	2	5	0	2	3
10	Green	7	0	1	6	5	0	0	5	2	0	1	1	18	1	5	12	6	1	0	5	12	0	5	7	32
	Yellow	7	0	1	6	4	0	0	4	3	0	1	2
11	Green	6	0	0	6	4	0	0	4	2	0	0	2	16	4	3	9	8	1	1	6	8	3	1	4	29
	Yellow	7	0	2	5	2	0	1	1	5	0	1	4
12	Yellow	5	2	0	3	1	0	0	1	4	2	0	2	23	3	6	14	12	1	2	9	11	2	4	5	30
	Green	2	0	0	2	1	0	0	1	1	0	0	1
13	Yellow	4	0	0	4	2	0	0	2	2	0	0	2	22	3	8	11	6	1	0	5	16	2	7	7	28
	Green	2	0	1	1	0	0	0	0	2	0	1	1
14	Yellow	9	1	1	7	5	0	0	5	4	1	1	2	18	1	4	13	8	0	1	7	15	1	3	11	33
	Green	6	1	1	4	1	0	0	1	5	1	1	3
1	Yellow / UV blocked	7	1	1	5	3	1	0	2	4	0	1	3	16	4	8	4	10	3	3	4	6	1	5	0	36
	Green	13	0	4	9	7	0	2	5	6	0	2	4
2	Green	12	2	1	9	5	0	0	5	7	2	1	4	10	2	1	7	5	1	0	4	5	1	1	3	24
	Yellow/ UV blocked	2	0	0	2	1	0	0	1	1	0	0	1
3	Yellow / UV blocked	3	0	1	2	2	0	1	1	1	0	0	1	7	1	2	4	3	0	0	3	4	1	2	1	28
	Green	18	1	1	16	10	0	0	10	8	1	1	6
4	Green	18	3	2	13	10	1	0	9	9	2	2	5	2	0	0	2	2	0	0	2	0	0	0	0	23
	Yellow/ UV blocked	3	0	1	2	2	0	1	1	1	0	0	1
5	Green	19	1	3	15	11	1	0	10	12	0	3	9	6	1	2	3	2	1	0	1	4	0	2	2	30
	Yellow / UV blocked	5	0	0	5	2	0	0	2	3	0	0	3
6	Yellow/ UV blocked	2	0	1	1	1	0	0	1	1	0	1	0	20	1	5	14	7	0	1	6	13	1	4	8	44
	Green	22	0	5	17	10	0	0	10	12	0	5	7
7	Green	10	3	0	7	7	2	0	5	3	1	0	2	15	1	1	13	7	0	0	7	8	1	1	6	27
	Yellow /UV blocked	2	0	0	2	1	0	0	1	1	0	0	1
8	Yellow /UV blocked	3	0	1	2	2	0	1	1					15	0	4	11	10	0	2	8	5	0	2	3	34
	Green	16	2	5	9	5	1	0	4	11	1	5	5
9	Yellow /UV blocked	5	0	0	5	4	0	0	4	1	0	0	1	10	2	2	6	6	1	0	5	4	1	2	1	29
	Green	14	4	2	8	2	0	0	2	12	4	2	6
10	Green	19	2	4	13	7	0	0	7	12	2	4	6	6	1	0	5	3	1	0	2	3	0	0	3	29
	Yellow UV blocked	4	1	0	3	1	0	0	1	3	1	0	2
11	Yellow UV blocked	4	0	1	3	1	0	0	1	3	0	1	2	12	0	1	11	6	0	1	5	6	0	0	6	35
	Green	19	2	1	16	9	1	0	8	10	1	1	8
12	Yellow /UV blocked	7	0	1	6	3	0	0	3	4	0	1	3	16	0	5	9	9	0	0	9	7	0	5	2	38
	Green	15	0	1	14	10	0	0	10	5	0	1	4
13	Green	12	2	0	10	4	0	0	4	8	2	0	6	13	0	1	12	7	0	1	6	6	0	0	6	25
	Yellow w/UV blocked	0	0	0	0	0	0	0	0	0	0	0	0
14	Yellow w/UV blocked	5	0	0	5	4	0	0	4	1	0	0	1	10	2	2	6	6	1	0	5	4	1	2	1	29
	Green	14	4	2	8	2	0	0	2	12	4	2	6
1	Green w/UV blocked	12	2	4	8	2	0	0	2	10	0	4	6	21	0	0	21	15	0	0	15	6	0	0	6	50
	Yellow w/UV blocked	17	0	0	17	9	0	0	9	8	0	0	8
2	Green w/UV blocked	15	4	1	10	7	0	0	7	8	4	1	3	24	0	0	24	11	0	0	11	13	0	0	13	50
	Yellow w/UV blocked	11	0	0	11	5	0	0	5	6	0	0	6
3	Green w/UV blocked	14	0	3	11	4	0	0	4	10	0	3	7	18	4	0	14	10	2	0	8	8	2	0	6	42
	Yellow w/UV blocked	10	2	0	8	5	1	0	4	5	0	1	4
4	Green w/UV blocked	16	1	1	14	7	0	0	7	9	1	1	7	25	1	3	21	13	1	0	12	12	0	3	9	54
	Yellow w/UV blocked	13	0	0	13	8	0	0	8	5	0	0	5
5	Green w/UV blocked	5	0	2	3	1	0	1	0	4	0	1	3	27	0	5	22	12	0	1	11	15	0	4	11	41
	Yellow w/UV blocked	9	1	1	7	5	0	0	5	4	1	1	2
6	Green w/UV blocked	14	0	0	14	6	0	0	6	8	0	0	8	11	0	2	9	6	0	2	4	5	0	0	5	41
	Yellow w/UV blocked	16	0	0	16	6	0	0	6	10	0	0	10
7	Green w/UV blocked	10	0	1	9	6	0	0	6	4	0	1	3	20	0	4	16	5	0	0	5	15	0	4	11	47
	Yellow w/UV blocked	17	0	0	17	8	0	0	8	9	0	0	9
8	Green w/UV blocked	14	2	0	12	8	0	0	8	6	2	0	4	7	2	0	5	1	0	0	1	6	2	0	4	38
	Yellow w/UV blocked	17	3	2	12	8	2	0	6	9	1	2	6
9	Green w/UV blocked	11	1	2	8	5	0	0	5	6	1	2	3	10	0	0	10	5	0	0	5	5	0	0	5	32
	Yellow w/UV blocked	11	0	2	9	3	0	0	3	8	0	2	6
10	Green w/UV blocked	10	0	0	10	5	0	0	5	5	0	0	5	18	4	0	14	7	1	0	6	11	3	0	8	39
	Yellow w/UV blocked	11	1	0	10	4	0	0	4	7	1	0	6
11	Green w/UV blocked	10	0	0	10	6	0	0	6	4	0	0	4	31	1	2	28	14	0	1	13	17	1	1	15	53
	Yellow w/UV blocked	12	0	0	12	4	0	0	4	8	0	0	8
12	Green w/UV blocked	13	0	0	13	4	0	0	4	9	0	0	9	34	2	2	30	17	0	0	17	17	2	2	13	57
	Yellow w/UV blocked	10	1	1	8	3	1	0	2	7	0	1	6
13	Green w/UV blocked	17	0	1	16	9	0	0	9	8	0	1	7	29	0	1	28	15	0	0	15	14	0	1	13	66
	Yellow w/UV blocked	20	1	0	19	5	0	0	6	14	1	0	13
14	Green w/UV blocked	13	2	0	11	4	1	0	3	9	1	0	8	30	0	2	28	18	0	0	18	12	0	2	10	52
	Yellow w/UV blocked	9	1	1	7	2	0	0	2	7	1	1	5
1	Yellow	11	0	0	11	5	0	0	5	6	0	0	6	18	0	2	16	5	0	0	5	13	0	2	11	32
	Blue	3	0	0	3	3	0	0	3	0	0	0	0
2	Yellow	4	0	0	4	1	0	0	1	3	0	0	3	27	0	5	22	10	0	1	9	17	0	4	13	35
	Blue	4	0	1	3	2	0	0	2	2	0	1	1
3	Yellow	11	0	3	8	5	0	0	5	6	0	3	3	24	0	6	18	8	0	0	8	16	0	6	10	40
	Blue	5	0	2	3	2	0	0	2	3	0	1	2
4	Yellow	14	1	1	12	5	1	0	4	9	0	1	8	41	6	3	32	11	0	0	11	30	6	3	21	60
	Blue	5	0	0	5	5	0	0	5	0	0	0	0
5	Yellow	6	0	1	5	2	0	0	2	4	0	1	3	26	0	3	23	11	0	1	10	15	0	2	13	33
	Blue	1	0	0	1	0	0	0	0	1	0	0	1
6	Yellow	9	0	1	8	5	0	0	5	4	0	1	3	33	0	5	28	17	0	1	16	16	0	4	12	47
	Blue	5	0	0	5	5	0	0	5	0	0	0	0
7	Yellow	12	0	1	11	2	0	0	2	10	0	1	9	13	0	0	13	6	0	0	6	7	0	0	7	31
	Blue	6	0	2	4	2	0	0	2	4	0	2	2
8	Yellow	5	0	1	3	3	0	0	3	2	0	1	1	22	2	1	19	16	2	0	14	6	0	1	5	40
	Blue	1	0	0	1	1	0	0	1	0	0	0	0
9	Yellow	8	0	2	6	3	0	0	3	5	0	2	3	15	0	2	13	8	0	0	8	7	0	2	5	34
	Blue	11	1	1	9	5	0	0	5	6	1	1	4
10	Yellow	15	0	8	7	7	0	0	7	8	0	8	0	13	0	1	12	9	0	0	9	4	0	1	3	35
	Blue	7	0	1	6	5	0	0	5	2	0	1	1
11	Yellow	12	0	3	9	6	0	0	6	6	0	3	3	15	0	3	12	7	0	0	7	8	0	3	5	32
	Blue	5	0	0	5	1	0	0	1	4	0	0	4
12	Yellow	10	0	2	8	6	0	0	6	4	0	2	2	19	0	3	16	9	0	1	8	10	0	2	8	29
	Blue	0	0	0	0	0	0	0	0	0	0	0	0
13	Yellow	10	0	2	8	6	0	0	6	4	0	2	2	26	2	1	23	9	0	0	9	17	2	1	14	38
	Blue	2	0	0	2	1	0	0	2	1	0	0	1
14	Yellow	10	0	0	10	6	0	0	6	4	0	0	4	44	0	2	42	23	0	0	23	21	0	2	19	56
	Blue	2	0	0	2	1	0	0	1	1	0	0	1
1	Yellow w/UV blocked	1	0	0	1	0	0	0	0	1	0	0	1	30	0	13	17	7	O	0	13	23	0	13	4	35
	Blue	4	0	1	3	2	0	0	2	2	0	1	1
2	Yellow w/UV blocked	6	0	2	4	2	0	0	2	4	0	2	2	35	0	7	28	12	0	4	8	23	0	3	20	41
	Blue	0	0	0	0	0	0	0	0	0	0	0	0
3	Yellow w/UV blocked	7	0	1	6	3	0	1	2	4	0	0	4	29	0	6	23	11	0	2	9	18	0	4	14	36
	Blue	0	0	0	0	0	0	0	0	0	0	0	0
4	Yellow w/UV blocked	3	1	0	2	2	0	0	2	1	1	0	0	28	4	6	18	11	2	1	8	17	2	5	10	37
	Blue	6	0	4	2	6	0	4	2	0	0	0	0
5	Yellow w/UV blocked	1	1	0	0	1	1		0	0	0	0	0	25	3	3	19	7	2	0	5	18	1	3	14	31
	Blue	5	0	2	3	1	0	0	1	4	0	2	2
6	Yellow w/UV blocked	2	0	1	1	2	0	1	1	0	0	0	0	27	1	7	19	15	1	3	11	12	0	5	8	32
	Blue	3	0	0	3	2	0	0	2	1	0	0	1
7	Yellow w/UV blocked	3	0	2	1	1	0	0	1	2	0	2	0	26	1	9	16	14	1	3	10	12	0	6	6	36
	Blue	7	0	3	4	3	0	1	2	4	0	2	2
8	Yellow w/UV blocked	0	0	0	0	0	0	0	0	0	0	0	0	22	0	5	17	6	0	0	6	16	0	5	11	38
	Blue	16	3	4	9	7	1	0	6	9	2	4	3
9	Yellow w/UV blocked	5	1	0	4	3	0	0	3	2	1	0	1	18	3	1	14	7	2	0	5	11	1	1	9	28
	Blue	5	2	1	2	1	0	0	1	4	2	1	1
10	Yellow w/UV blocked	1	0	0	1	1	0	0	1	0	0	0	0	21	7	1	13	6	1	1	4	15	6	0	9	31
	Blue	9	2	0	7	1	1	0	0	8	1	0	7
11	Yellow w/UV blocked	3	0	1	2	1	0	0	1	2	0	1	1	24	0	6	18	8	0	0	8	16	0	6	10	31
	Blue	4	0	2	2	2	0	0	2	2	0	2	0
12	Yellow w/UV blocked	2	0	0	2	1	0	0	1	1	0	0	1	35	0	19	16	20	0	14	6	15	0	5	10	41
	Blue	4	0	3	1	2	0	2	1	2	0	1	1
13	Yellow w/UV blocked	7	0	2	5	2	0	0	2	5	0	2	3	19	1	6	12	7	1	2	4	12	0	4	8	40
	Blue	14	0	4	10	5	0	0	5	9	0	4	5
14	Yellow w/UV blocked	12	0	5	7	4	0	2	2	8	0	3	5	15	0	7	8	4	0	1	3	11	0	6	5	33
	Blue	6	1	1	4	2	0	0	2	4	1	1	2
1	Yellow w/UV blocked	8	0	1	7	4	0	0	4	3	0	1	2	18	8	3	7	8	5	0	3	10	3	3	4	34
	Blue w/UV blocked	8	1	7	0	2	0	0	2	6	1	0	5
2	Yellow w/UV blocked	6	0	0	6	1	0	0	1	5	0	0	5	15	0	1	14	6	0	0	6	9	0	1	8	29
	Blue w/UV blocked	8	0	1	7	2	0	0	2	6	0	1	5
3	Yellow w/UV blocked	4	0	0	4	1	0	0	1	3	0	0	3	20	0	2	18	12	0	0	12	8	0	2	6	26
	Blue w/UV blocked	2	0	0	2	1	0	0	1	1	0	0	1
4	Yellow w/UV blocked	10	1	0	9	3	0	0	3	7	1	0	6	17	5	1	11	5	1	0	4	12	4	2	6	33
	Blue w/UV blocked	6	2	0	4	2	0	0	2	4	2	0	2
5	Yellow w/UV blocked	7	0	0	7	4	0	0	4	3	0	0	3	11	0	1	10	4	0	0	4	7	0	1	6	26
	Blue w/UV blocked	8	0	2	6	3	0	0	3	4	0	2	2
6	Yellow w/UV blocked	11	0	2	9	4	0	0	4	7	0	2	5	13	0	4	9	10	0	1	9	4	3	0	3	32
	Blue w/UV blocked	8	0	4	4	4	0	1	3	4	0	4	0
7	Yellow w/UV blocked	11	0	1	10	6	0	0	6	5	0	1	4	18	0	9	9	1	0	0	1	17	0	9	8	35
	Blue w/UV blocked	6	0	2	4	2	0	0	2	3	0	2	1
8	Yellow w/UV blocked	18	0	0	18	8	0	0	8	10	0	0	10	17	1	0	16	10	0	0	10	7	0	0	7	51
	Blue w/UV blocked	16	0	0	16	7	0	0	7	9	0	0	9
9	Yellow w/UV blocked	15	0	3	12	5	0	0	5	10	0	3	7	14	0	2	12	7	0	0	7	7	0	2	5	41
	Blue w/UV blocked	12	0	6	6	2	0	0	2	10	0	6	4
10	Yellow w/UV blocked	6	0	1	5	3	0	0	3	3	0	1	2	26	0	5	21	10	0	3	7	16	0	2	14	38
	Blue w/UV blocked	6	0	0	6	1	0	0	1	5	0	0	5
11	Yellow w/UV blocked	17	0	2	15	4	0	0	4	9	0	2	7	14	0	0	14	7	0	0	7	7	0	0	7	36
	Blue w/UV blocked	5	0	1	4	2	0	1	1	3	0	0	3
12	Yellow w/UV blocked	12	1	0	11	4	1	0	3	7	0	0	7	15	4	0	11	8	3	0	5	7	1	0	6	33
	Blue w/UV blocked	6	0	0	6	2	0	0	2	4	0	0	4
13	Yellow w/UV blocked	20	0	0	20	6	0	0	6	14	0	0	14	8	1	1	6	4	0	0	4	4	1	1	2	38
	Blue w/UV blocked	10	0	0	10	4	0	0	4	6	0	0	6
14	Yellow w/UV blocked	5	0	0	5	2	0	0	2	3	0	0	3	21	3	0	18	6	1	0	5	15	1	0	14	35
	Blue w/UV blocked	9	0	0	9	3	0	0	3	6	0	0	6
1	CLEAR 1	10	0	3	7	3	0	1	2	7	0	2	5	21	0	7	14	11	0	3	8	10	0	4	6	36
	Blue 2	5	0	4	1	4	0	3	1	1	0	1	0
2	CLEAR 2	2	0	2	0	1	0	1	0	1	0	1	0	25	0	22	3	6	0	5	1	19	0	17	2	34
	Blue 1	7	0	6	1	7	0	6	1	0	0	0	0
3	Blue 1	2	0	2	0	1	0	1	0	1	0	1	0	27	0	10	17	11	0	3	8	16	0	7	9	40
	CLEAR 2	11	0	7	4	3	0	1	2	8	0	6	2
4	CLEAR 1	12	1	3	8	1	0	0	1	11	1	3	7	21	2	4	15	12	0	4	8	9	2	0	7	38
	Blue 2	5	0	2	3	1	0	0	1	4	0	2	2
5	Blue 1	7	0	4	3	1	0	0	1	6	0	4	2	27	0	17	10	14	0	6	8	13	0	11	2	46
	CLEAR 2	12	0	8	4	6	0	5	1	6	0	3	3
6	CLEAR 1	6	0	2	4	0	0	0	0	6	0	2	4	30	0	11	19	11	0	4	7	19	0	7	12	38
	Blue 2	2	0	1	1	0	0	0	0	2	0	1	1
7	Blue 1	7	0	0	7	5	0	0	5	2	0	0	2	22	0	8	14	11	0	1	10	11	0	7	4	45
	CLEAR 2	16	0	2	14	8	0	1	7	8	0	1	7
8	CLEAR 1	10	0	6	4	5	0	4	1	5	0	2	3	22	0	16	6	9	0	6	3	13	0	10	3	38
	Blue 2	6	1	4	1	0	0	0	0	6	1	4	1
9	CLEAR 1	9	0	4	5	4	0	0	4	5	0	4	1	30	2	10	18	6	1	1	4	24	1	9	14	45
	Blue 2	6	0	3	3	4	0	3	1	2	0	0	2
10	Blue 1	4	0	0	4	3	0	0	3	1	0	0	1	21	0	4	17	6	0	1	5	15	0	3	12	36
	CLEAR 2	11	0	4	7	5	0	2	3	6	0	2	4
11	CLEAR 1	15	0	15	0	5	0	5	0	10	0	10	0	23	0	23	0	8	0	8	0	15	0	15	0	40
	Blue 2	2	0	2	0	2	0	2	0	0	0	0	0
12	CLEAR 1	14	0	3	11	8	0	1	7	6	0	2	4	19	0	7	12	8	0	4	4	11	0	3	8	48
	Blue 2	15	0	3	12	5	0	1	4	10	0	2	8
13	Blue 1	7	0	2	5	3	0	0	3	4	0	2	2	19	0	3	16	5	0	1	4	14	0	2	12	42
	CLEAR 2	16	0	4	12	5	0	2	3	11	0	2	9
14	CLEAR 1	11	0	4	7	6	0	3	3	5	0	1	4	21	0	8	13	9	0	4	5	12	0	4	8	37
	Blue 2	5	0	5	0	3	0	3	0	2	0	2	0
1	YELLOW	11	0	3	8	4	0	0	4	7	0	3	4	27	0	3	24	11	0	0	11	16	0	3	13	48
	CLEAR	10	0	5	5	6	0	1	5	4	0	4	0
2	YELLOW	23	0	11	12	9	0	4	5	14	0	7	7	23	2	2	19	15	2	0	13	8	0	2	6	51
	CLEAR	5	0	0	5	3	0	0	3	2	0	0	2
3	Yellow	5	0	1	4	3	0	0	3	2	0	1	1	29	0	8	21	18	0	2	16	11	0	6	5	36
	Clear	2	0	1	1	0	0	0	0	2	0	1	1
4	Yellow	10	0	2	8	7	0	0	7	3	0	2	1	25	0	12	13	11	0	1	10	14	0	11	3	38
	Clear	3	0	0	3	2	0	0	2	1	0	0	1
5	Yellow	7	0	3	4	4	0	1	3	3	0	2	1	19	0	9	10	10	0	2	8	9	0	7	2	37
	Clear	11	0	5	6	5	0	1	4	6	0	4	2
6	Yellow	9	0	5	4	5	0	2	3	4	0	3	1	23	0	10	13	13	0	4	9	10	0	6	4	40
	Clear	8	0	5	3	4	0	1	3	4	0	4	0
7	Yellow	9	0	4	5	5	0	1	4	4	0	3	1	29	0	18	11	17	0	10	7	12	0	8	4	41
	Clear	3	0	0	3	2	0	0	2	1	0	0	1
8	Yellow	13	0	3	10	4	0	0	4	9	0	3	6	28	0	14	14	8	0	1	7	20	0	13	7	49
	Clear	8	0	7	1	2	0	1	1	6	0	6	0
9	Yellow	11	0	6	5	7	0	2	5	4	0	4	0	27	0	11	16	16	0	3	13	11	0	8	3	46
	Clear	8	0	6	2	3	0	2	1	5	0	4	1
10	Yellow	11	0	6	5	4	0	1	3	7	0	5	2	30	0	14	16	11	0	2	9	19	0	12	7	46
	Clear	5	0	1	4	3	0	0	3	2	0	1	1
11	Yellow	19	0	3	16	13	0	0	13	6	0	3	3	24	0	7	17	11	0	0	11	13	0	7	6	50
	Clear	7	0	1	6	6	0	0	6	1	0	1	0
12	Yellow	6	1	5	0	2	1	1	0	4	0	4	0	27	1	16	10	10	0	4	6	17	1	12	4	40
	Clear	7	0	4	3	2	0	1	1	5	0	3	2
13	Yellow	8	0	5	3	4	0	2	2	4	0	3	1	27	0	11	16	10	0	2	8	17	0	9	8	42
	Clear	7	0	2	5	3	0	1	2	4	0	1	3
14	Yellow	4	0	0	4	2	0	0	2	2	0	0	2	36	0	17	19	15	0	5	10	21	0	12	9	44
	Clear	4	0	0	4	2	0	0	2	2	0	0	2
1	Green	20	0	8	12	11	0	3	8	9	0	5	4	8	0	5	3	4	0	1	3	4	0	4	0	37
	Clear	9	0	4	5	7	0	2	5	2	0	2	0
2	Green	18	0	1	17	14	0	0	14	4	0	1	3	12	0	1	11	4	0	0	4	8	0	1	7	44
	Clear	14	0	2	12	9	0	1	8	5	0	1	4
3	Green	10	0	1	9	5	0	0	5	5	0	1	4	27	0	3	24	12	0	1	11	15	0	2	13	45
	Clear	8	0	1	7	7	0	0	7	1	0	1	0
4	Green	13	0	2	11	5	0	0	5	8	0	2	6	22	0	5	17	15	0	2	13	7	0	3	4	39
	Clear	4	0	0	4	2	0	0	2	2	0	0	2
5	Green	16	0	4	12	4	0	0	4	12	0	4	8	21	0	4	17	10	0	0	10	11	0	4	7	45
	Clear	8	0	2	6	5	0	1	4	3	0	1	2
6	Green	9	0	3	6	4	0	2	2	5	0	1	4	17	0	1	16	7	0	1	6	10	0	0	10	38
	Clear	12	0	8	4	7	0	3	4	5	0	5	0
7	Green	11	0	3	8	6	0	3	3	5	0	0	5	20	0	12	8	8	0	6	2	12	0	6	6	40
	Clear	9	0	2	7	3	0	2	1	6	0	0	6
8	Green	9	0	2	7	6	0	0	6	3	0	2	1	20	0	3	17	16	0	1	15	4	0	2	2	40
	Clear	11	0	4	7	7	0	1	6	4	0	3	1
9	Green	20	0	8	12	11	0	3	8	9	0	5	4	8	0	5	3	4	0	1	3	4	0	4	0	37
	Clear	9	0	4	5	7	0	2	5	2	0	2	0
10	Green	18	0	1	17	14	0	0	14	4	0	1	3	12	0	1	11	4	0	0	4	8	0	1	7	44
	Clear	14	0	2	12	9	0	1	8	5	0	1	4
11	Green	10	0	1	9	5	0	0	5	5	0	1	4	27	0	3	24	12	0	1	11	15	0	2	13	45
	Clear	8	0	1	7	7	0	0	7	1	0	1	0
12	Green	13	0	2	11	5	0	0	5	8	0	2	6	22	0	5	17	15	0	2	13	7	0	3	4	39
	Clear	4	0	0	4	2	0	0	2	2	0	0	2
13	Green	16	0	4	12	4	0	0	4	12	0	4	8	21	0	4	17	10	0	0	10	11	0	4	7	45
	Clear	8	0	2	6	5	0	1	4	3	0	1	2
14	Green	9	0	3	6	4	0	2	2	5	0	1	4	17	0	1	16	7	0	1	6	10	0	0	10	38
	Clear	12	0	8	4	7	0	3	4	5	0	5	0
1	Yellow +nd 0.15	14	0	1	13	9	0	0	9	5	0	1	4	23	0	3	20	8	0	0	8	15	0	3	12	46
	Yellow + U.V	9	0	1	8	6	0	0	6	3	0	1	2
2	Yellow +nd 0.15	19	0	2	17	15	0	0	15	4	0	2	2	25	0	2	23	13	0	0	13	12	0	2	10	47
	Yellow + U.V	3	0	0	3	2	0	0	2	1	0	0	1
3	Yellow +nd 0.15	6	0	2	4	4	0	0	4	2	0	2	0	23	0	7	16	12	0	0	12	11	0	7	4	34
	Yellow + U.V	5	0	3	2	2	0	0	2	3	0	3	0
4	Yellow +nd 0.15	16	0	5	11	8	0	1	7	8	0	4	4	17	0	7	9	6	0	0	6	10	0	7	3	46
	Yellow + U.V	13	0	2	11	10	0	1	7	3	0	1	14
5	Yellow +nd 0.15	12	0	2	10	5	0	0	9	7	0	2	5	28	0	4	24	15	0	0	15	13	0	4	9	45
	Yellow + U.V	4	0	0	4	2	0	0	2	2	0	0	2
6	Yellow +nd 0.15	9	0	9	0	5	0	5	0	4	0	4	0	31	0	20	11	11	0	7	4	20	0	13	7	46
	Yellow + U.V	6	0	5	1	4	0	4	0	2	0	1	1
7	Yellow +nd 0.15	16	2	1	13	9	2	0	7	7	0	1	6	23	3	2	18	11	0	0	10	12	3	2	8	50
	Yellow + U.V	11	0	3	8	6	0	0	6	5	0	3	2
8	Yellow +nd 0.15	5	1	2	2	2	1	0	1	3	0	2	1	42	0	17	25	26	0	6	20	16	0	11	5	48
	Yellow + U.V	1	0	1	0	0	0	0	0	1	0	1	0
9	Yellow +nd 0.15	6	0	2	4	2	0	0	2	4	0	2	2	30	2	7	21	16	1	3	12	14	1	4	9	38
	Yellow + U.V	2	0	1	1	1	0	0	1	1	0	1	0
10	Yellow +nd 0.15	11	2	8	1	2	0	3	-1	9	2	5	2	34	1	26	7	19	1	13	5	15	0	13	2	48
	Yellow + U.V	3	0	3	0	3	0	3	0	0	0	0	0
11	Yellow +nd 0.15	11	0	11	0	4	0	4	0	7	0	7	0	36	0	35	1	18	0	18	0	18	0	17	1	49
	Yellow + U.V	2	0	2	0	1	0	1	0	1	0	1	0
12	Yellow +nd 0.15	4	0	4	0	1	0	1	0	3	0	3	0	28	2	22	3	14	2	11	1	14	0	11	3	34
	Yellow + U.V	2	0	2	0	1	0	1	0	1	0	1	0
13	Yellow +nd 0.15	7	0	4	3	3	0	1	2	4	0	3	1	40	0	29	11	17	0	14	3	23	0	15	8	48
	Yellow + U.V	1	0	1	0	0	0	0	0	1	0	1	0
14	Yellow +nd 0.15	6	0	6	0	3	0	0	3	3	0	3	0	35	0	26	10	21	0	15	6	14	0	11	4	42
	Yellow + U.V	1	0	1	0	0	0	0	0	1	0	1	0
1	Yellow +nd 0.15 x2	10	1	5	4	6	1	3	2	4	0	2	2	34	0	13	21	14	0	1	13	20	0	12	8	45
	Yellow + U.V	1	0	1	0	1	0	1	0	0	0	0	0
2	Yellow +nd 0.15 x2	6	2	3	1	2	0	1	1	4	2	2	0	29	0	13	16	14	0	5	9	15	0	8	7	35
	Yellow + U.V	0	0	0	0	0	0	0	0	0	0	0	0
3	Yellow +nd 0.15 x2	7	0	3	4	4	0	2	2	3	0	1	2	38	8	19	11	19	3	8	8	19	5	11	3	46
	Yellow + U.V	1	0	0	1	0	0	0	0	1	0	0	1
4	Yellow +nd 0.15 x2	22	2	10	10	11	1	3	7	11	1	7	3	18	2	10	6	8	2	2	4	10	0	8	2	45
	Yellow + U.V	5	0	2	3	2	0	2	0	3	0	0	3
5	Yellow +nd 0.15 x2	11	0	11	0	6	0	6	0	5	0	5	0	24	0	19	5	13	0	9	4	11	0	10	1	37
	Yellow + U.V	2	0	2	0	2	0	2	0	0	0	0	0
6	Yellow +nd 0.15 x2	7	0	7	0	4	0	4	0	3	0	3	0	27	0	26	1	12	0	11	1	15	0	15	0	36
	Yellow + U.V	2	0	2	0	1	0	1	0	1	0	1	0
7	Yellow +nd 0.15 x2	20	0	2	18	16	0	2	14	4	0	0	4	21	1	3	17	11	0	1	10	10	1	2	7	44
	Yellow + U.V	3	0	1	2	1	0	1	0	2	0	0	2
8	Yellow +nd 0.15 x2	13	5	2	6	5	1	0	4	8	4	2	2	19	3	4	12	13	2	0	11	6	1	4	1	37
	Yellow + U.V	5	0	0	5	3	0	0	3	2	0	0	2
9	Yellow +nd 0.15 x2	9	0	5	4	4	0	2	2	5	0	3	2	35	1	28	6	16	1	13	2	19	0	15	4	44
	Yellow + U.V	0	0	0	0	0	0	0	0	0	0	0	0
10	Yellow +nd 0.15 x2	10	0	2	8	4	0	2	2	6	0	0	6	25	0	15	11	11	0	8	3	14	0	7	8	35
	Yellow + U.V	0	0	0	0	0	0	0	0	0	0	0	0
11	Yellow +nd 0.15 x2	24	5	17	2	14	0	13	1	10	5	4	1	16	2	12	2	11	1	10	0	5	1	2	2	44
	Yellow + U.V	4	1	3	0	1	0	1	0	3	1	2	0
12	Yellow +nd 0.15 x2	10	0	9	1	7	0	7	0	3	0	2	1	21	1	14	6	10	0	7	3	11	1	7	3	34
	Yellow + U.V	3	0	1	2	1	0	1	0	2	0	0	2
13	Yellow +nd 0.15 x2	9	0	7	2	4	0	3	1	5	0	4	1	33	1	25	7	14	0	10	4	19	1	15	3	46
	Yellow + U.V	4	0	3	1	3	0	2	1	1	0	1	0
14	Yellow +nd 0.15 x2	13	3	6	4	8	2	3	3	5	1	3	1	26	2	18	6	15	1	9	5	11	1	9	1	40
	Yellow + U.V	1	0	1	0	0	0	0	0	1	0	1	0
